# Supplementary material for: Active Case Finding for Tuberculosis in India: A Syntheses of Activities and Outcomes Reported by the National Tuberculosis Elimination Programme
Source: Trop Med Infect Dis. 2021 Nov 30;6(4):206. doi: 10.3390/tropicalmed6040206 (PMC8705069; doi:10.3390/tropicalmed6040206)
Supplement: Supplementary file 1 [file tropicalmed-06-00206-s001.zip]

Archive with 3 entries (3 files):
- Supplementary- Box S1 Data proforma.pdf
- Supplementary Document S1-Data management and analysis.pdf
- Supplementary Tables S1- S3.pdf
